# Supplementary material for: Prevalence and characteristics of malaria among COVID-19 individuals: A systematic review, meta-analysis, and analysis of case reports
Source: PLoS Negl Trop Dis. 2021 Oct 1;15(10):e0009766. doi: 10.1371/journal.pntd.0009766 (PMC8486116; doi:10.1371/journal.pntd.0009766)
Supplement: S1 Data — (XLSX) [file pntd.0009766.s004.xlsx]

## Sheet: Sheet1
No.	Authors	Study site	Malaria case	Age (year)	Sex	Symptoms on admission (indication for PCR)	Plasmodium spp.	Parasitemia	Lab at admission	Mild anemia	Leukopenia	Neutropenia	Lymphopenia	Thrombocytopenia	Elevate CRP	Elevate bilirubin	Elevate AST or ALT	Elevate ferritin	Elevate D-dimer	Elevate procalcitonin	Elevate lactic acid	Low haptoglobin	Elevate LDH	Plasmodium spp.	Treatment	Symptoms during admission
1	Adetola et al., 2020 [1]	Sierra Leone	Indigenous case	4	Female	Asymptomatic	Plasmodium spp.	NS	normal haemoglobin, platelet count, and total WBC	0	0	0	0	0	0	0	0	0	0	0	0	0	0	Plasmodium falciparum	artemether-lumefantrine	Asymptomatic
			Indigenous case	7	Male	Asymptomatic	Plasmodium spp.	NS	normal haemoglobin, platelet count, and total WBC	0	0	0	0	0	0	0	0	0	0	0	0	0	0	Plasmodium falciparum	artemether-lumefantrine	Fever with rigor, vomiting, Nausea
			Indigenous case	8	Male	Cough	Plasmodium spp.	NS	relative lymphocytopaenia	0	0	0	1	0	0	0	0	0	0	0	0	0	0	Plasmodium falciparum	artemether-lumefantrine	Headache, abdominal pain
			Indigenous case	13	Female	Asymptomatic	Plasmodium spp.	NS	mild neutropaenia	0	0	1	0	0	0	0	0	0	0	0	0	0	0	Plasmodium falciparum	artemether-lumefantrine	Asymptomatic
2	Mahajan et al., 2020 [2]	India	Indigenous case	32	Female	Influenza‐like illness	P. vivax	NS	normal hemoglobin, normal WBC, thrombocytopenia, elevated AST and ALT, elevated bilirubin, elevated D-dimer	0	0	0	0	1	0	1	1	0	1	0	0	0	0	Plasmodium vivax	Chloroquine	Abdominal pain, headache and blurring of vision for 10 days, breathing difficulty for 7 days, fever with chills for 3 days, abortion
		India	Indigenous case	27	Female	Asymptomatic	P. vivax	NS	mild anemia, normal platelet, normal WBC	1	0	0	0	0	0	0	0	0	0	0	0	0	0	Plasmodium vivax	artesunate injection therapy	Fourth day post‐CS: fever for 7 days
		India	Indigenous case	25	Female	Asymptomatic	P. vivax	NS	normal hemoglobin, normal WBC, elevated bilirubin, normal AST and ALT	0	0	0	0	0	0	1	0	0	0	0	0	0	0	Plasmodium vivax	chloroquine	On 11th day of admission: fever and breathing difficulty for 3 days
3	Correia et al., 2020 [3]	Portugal	Imported malaria (Angola)	47	Female	diarrhoea, worsening malaise, high fever, diaphoresis and occasional dry cough	P. falciparum	3.1% (parasite level of 83,520 parasites/μl)	mild anaemia, lymphopenia, thrombocytopenia, elevated, C-reactive protein, elevated ferritin	1	0	0	1	1	1	0	0	1	0	0	0	0	0	Plasmodium falciparum	artemether and lumefantrine	Responded well
4	Junaedi et al., 2020 [4]	Indonesia	Indigenous case	32	Female	fever, jaundice, hepatosplenomegaly, petechiae	P. falciparum	119,902 parasites/μl	normal WBC, lymphopenia, normal hemoglobin, thrombocytopenia, direct hyperbilirubemia, elevated ferritin, high D-dimer	0	0	0	1	1	0	1	0	1	1	0	0	0	0	Plasmodium falciparum	artesunate injection therapy	Worsened
5	Sardar et al., 2020 [5]	Qatar	Posibly indigenous case	34	Male	fever, myalgia and vomiting, abdominal pain, jaundice	P. vivax	0.012	leukopenia, lymphopenia, normal hemoglobin, hrombocytopenia, elevated LDH, low haptoglobin, direct hyperbilirubemia, elevated CRP, procalcitonin, lactic acid, ferritin, D-dimer		1		1	1	1	1	0	1	1	1	1	1	1	Plasmodium vivax	artemether-lumefantrine and changed to intravenous artesunate	responded well
6	Papaccio et al., 2021 [6]	Italy	Imported malaria (Burkina Faso)	38	Female	fever (39°C), chills, and myalgia	P. ovale	NS	All lab were normal, elevated CRP	0	0	0	0	0	1	0	0	0	0	0	0	0	0	Plasmodium ovale	chloroquine	SARs treatment and then malaria treatment (3 weeks later)
7	Ray et al., 2020 [7]	India	Indigenous case	67	Male	fever and progressive exertional breathlessness	P. vivax	NS	thrombocytopenia, normalhemoglobin and white blood cell counts,	0	0	0	0	1	0	0	0	0	0	0	0	0	0	Plasmodium vivax	intravenous injection artesunate,followed by artemether and lumefantrine, per oral	responded well
	NS; Not specified
	Reference
1	Adetola HH, Ishola D, Afolabi MO, Bangura J, Sesay IG, Pearce R, et al. Clinical presentations and management of COVID-19 infected children seen in a district health facility in Kambia, northern Sierra Leone. Pan Afr Med J. 2020;37: 7.
2	Mahajan NN, Kesarwani SN, Shinde SS, Nayak A, Modi DN, Mahale SD, et al. Co-infection of malaria and dengue in pregnant women with SARS-CoV-2. Int J Gynecol Obstet. 2020;151: 459-462.
3	Correia MJ, Frade L, Guerreiro R, Araujo I, Baptista T, Fonseca C, et al. A patient with severe malaria and covid-19: how do you tell the difference between these infections? Eur J Case Rep Intern Med. 2020;7: 002007.
4	Junaedi M, Katu S, Ilyas M, Daud N, Saleh S, Rasyid H, et al. Case report: Covid-19 and severe malaria co-infection. Eur J Mol Clin Med. 2020;7: 961-968.
5	Sardar S, Sharma R, Alyamani TYM, Aboukamar M. COVID-19 and Plasmodium vivax malaria co-infection. IDCases. 2020;21: 3.
6	Papaccio M, Castellani R, Zanardini C, Sartori E, Prefumo F, Saccani B. Pregnancy and COVID-19: Do not overlook malaria. Int J Gynaecol Obstet. 2021;153: 550-551.
7	Ray M, Vazifdar A, Shivaprakash S. Co-infection with malaria and coronavirus disease-2019. J Glob Infect Dis. 2020;12: 162-163.
